# Supplementary material for: Fossil Biomarkers and Biosignatures Preserved in Coprolites Reveal Carnivorous Diets in the Carboniferous Mazon Creek Ecosystem
Source: Biology (Basel). 2022 Aug 30;11(9):1289. doi: 10.3390/biology11091289 (PMC9495973; doi:10.3390/biology11091289)
Supplement: Supplementary file 1 [file biology-11-01289-s001.zip]

Archive with 2 entries (2 files):
- Supplementary Materials Figure S1.pdf
- Supplementary Materials Table S1.xlsx
